# Supplementary material for: Determination of specific life changes on psychological distress during the COVID-19 pandemic
Source: PLoS One. 2021 Aug 30;16(8):e0256481. doi: 10.1371/journal.pone.0256481 (PMC8405026; doi:10.1371/journal.pone.0256481)
Supplement: S1 Table — (XLSX) [file pone.0256481.s001.xlsx]

## Sheet: S1 Table
S1 Table. Spearman’s rank correlation coefficients between each code.
Codes	1	2	3	4	5	6	7	8	9	10	11	12	13	14	15	16	17	18	19	20	21	22	23	24	25	26	27	28	29	30	31	32	33	34	35	36	37	38
1. Positive experiences		0.025	-0.090	0.058	0.042	0.074	-0.003	0.023	0.034	-0.027	-0.012	-0.029	-0.001	-0.037	-0.043	0.115	-0.043	0.023	0.011	0.011	0.172	0.224	-0.016	-0.019	0.085	0.041	0.1	-0.008	-0.029	0.097	0.171	0.218	0.087	0.121	0.085	0.093	-0.073	0.046
2. No changes	0.025		-0.132	-0.016	-0.102	-0.022	-0.014	-0.088	-0.19	-0.114	-0.127	-0.11	-0.054	0	0.004	-0.103	-0.034	-0.039	0.017	-0.026	-0.07	-0.073	-0.091	-0.048	-0.101	-0.091	-0.029	0.023	-0.037	-0.111	0.023	-0.005	-0.055	-0.045	-0.024	0.001	-0.042	-0.015
3. Mask-wearing	-0.090	-0.132		0.389	0.382	0.243	-0.098	-0.056	-0.02	0.185	0.127	0.058	-0.02	0.026	0.024	-0.082	-0.001	0.13	-0.042	-0.084	-0.093	-0.052	-0.009	-0.005	0.024	-0.101	-0.037	-0.037	0.015	-0.05	-0.072	-0.002	-0.064	-0.076	-0.047	-0.038	0.101	-0.046
4. Hand-washing	0.058	-0.016	0.389		0.435	0.575	-0.085	-0.018	-0.029	0.18	0.205	0.054	0.012	-0.063	-0.073	-0.012	-0.073	-0.031	-0.036	-0.065	-0.02	0.052	-0.073	-0.032	0.087	-0.092	0.024	-0.035	0.001	-0.069	-0.042	0.013	0.03	-0.073	-0.063	-0.023	-0.006	-0.087
5. Disinfection	0.042	-0.102	0.382	0.435		0.29	-0.058	-0.044	0.002	0.189	0.133	0.099	0.023	-0.069	-0.047	0.032	-0.042	0.068	-0.055	0.034	0.005	0.091	-0.034	-0.036	0.074	0.007	-0.069	0.04	0.091	-0.084	-0.046	-0.035	-0.041	-0.086	-0.015	-0.034	0.107	-0.067
6. Gargling	0.074	-0.022	0.243	0.575	0.29		-0.051	0.03	0.017	0.118	0.107	-0.03	-0.01	-0.04	-0.047	-0.076	-0.047	0.012	-0.061	-0.002	0.013	0.044	-0.025	-0.021	0.068	-0.059	-0.04	-0.017	-0.032	-0.063	-0.027	-0.042	0.076	-0.076	-0.017	-0.012	-0.048	-0.056
7. Other individual/family measures	-0.003	-0.014	-0.098	-0.085	-0.058	-0.051		0.318	-0.116	-0.008	-0.026	0.005	0.184	0	-0.061	-0.027	-0.021	0.039	-0.07	-0.006	-0.079	-0.041	0.07	-0.027	0.03	-0.077	-0.052	-0.077	-0.041	-0.076	-0.035	-0.055	-0.031	-0.046	-0.039	-0.073	0.133	-0.004
8. Other measures in the workplace	0.023	-0.088	-0.056	-0.018	-0.044	0.03	0.318		-0.004	-0.004	-0.092	0.042	0.173	-0.003	-0.027	0.095	-0.027	0.018	-0.017	-0.035	-0.06	0.031	0.119	-0.04	0.052	0.148	-0.041	-0.088	-0.015	-0.042	0.003	0.061	0.015	0.041	-0.009	-0.053	0.025	-0.054
9. Staying at home	0.034	-0.190	-0.020	-0.029	0.002	0.017	-0.116	-0.004		0.076	0.084	0.129	-0.012	-0.016	-0.015	0.102	0.127	-0.123	-0.032	-0.063	0.131	0.087	0.133	-0.036	-0.023	0.045	-0.038	0.148	0.076	-0.021	0.033	-0.01	-0.054	0.048	0.031	0.048	-0.031	0.012
10. Avoiding the three Cs	-0.027	-0.114	0.185	0.18	0.189	0.118	-0.008	-0.004	0.076		0.09	0.147	-0.062	0.062	-0.054	0.002	-0.054	-0.05	-0.027	-0.053	-0.008	0.031	-0.073	-0.024	0	0.048	0.008	0.047	0.031	-0.001	-0.031	0.004	-0.027	-0.087	-0.029	-0.064	-0.002	-0.064
11. Physical distancing	-0.012	-0.127	0.127	0.205	0.133	0.107	-0.026	-0.092	0.084	0.09		0.04	0.003	-0.079	-0.063	-0.108	0.028	-0.015	-0.107	0.001	0.026	0.069	-0.012	-0.041	0.05	-0.116	-0.044	-0.042	-0.063	-0.096	-0.001	-0.083	-0.047	0.031	0.007	0.049	-0.059	-0.007
12. Event cancellations	-0.029	-0.110	0.058	0.054	0.099	-0.03	0.005	0.042	0.129	0.147	0.04		-0.089	-0.028	-0.036	0.13	-0.009	0.073	-0.019	0.072	0.16	0.078	0.01	0.008	0.007	0.104	-0.068	0.037	0.179	-0.076	0.165	0.077	-0.008	-0.025	-0.036	-0.087	-0.01	-0.018
13. Social regulation	-0.001	-0.054	-0.020	0.012	0.023	-0.01	0.184	0.173	-0.012	-0.062	0.003	-0.089		-0.035	0.019	0.097	0.019	-0.038	-0.08	0.056	-0.035	-0.028	0.125	-0.018	-0.038	0.046	-0.035	-0.051	0.059	0.026	-0.024	0.03	0.094	0.133	-0.051	0.002	-0.032	0.053
14. Prejudice against others	-0.037	0.000	0.026	-0.063	-0.069	-0.04	0	-0.003	-0.016	0.062	-0.079	-0.028	-0.035		-0.03	0.015	-0.03	-0.028	-0.014	-0.047	-0.052	-0.02	0.019	-0.013	-0.028	0.092	-0.026	-0.038	0.096	0.154	-0.017	0.151	-0.015	0.056	-0.038	0.032	-0.002	-0.036
15. Self-prejudice	-0.043	0.004	0.024	-0.073	-0.047	-0.047	-0.061	-0.027	-0.015	-0.054	-0.063	-0.036	0.019	-0.03		-0.078	0.033	-0.033	-0.031	0.083	0.194	-0.024	0.059	-0.016	0.041	-0.044	-0.03	-0.044	-0.024	0.05	0.098	-0.032	-0.018	0.077	-0.044	-0.042	-0.017	0.016
16. Increased workload	0.115	-0.103	-0.082	-0.012	0.032	-0.076	-0.027	0.095	0.102	0.002	-0.108	0.13	0.097	0.015	-0.078		0.032	-0.035	0.09	0.102	0.088	0.049	0	0.12	-0.035	0.137	0.015	0.021	0.1	0.098	0.016	0.092	0.181	0.049	0.044	-0.029	-0.063	0.065
17. Restraint of trade	-0.043	-0.034	-0.001	-0.073	-0.042	-0.047	-0.021	-0.027	0.127	-0.054	0.028	-0.009	0.019	-0.03	0.033	0.032		-0.033	0.123	0.037	-0.019	-0.024	0.108	-0.016	-0.033	0.011	0.051	0.068	-0.024	-0.034	-0.02	-0.032	-0.018	0.078	0.012	0.016	0.025	0.31
18. Influence on logistics	0.023	-0.039	0.130	-0.031	0.068	0.012	0.039	0.018	-0.123	-0.05	-0.015	0.073	-0.038	-0.028	-0.033	-0.035	-0.033		0.024	-0.002	0.033	-0.022	-0.045	-0.015	-0.031	-0.041	0.148	0.019	0.085	0.019	-0.019	0.053	-0.017	-0.005	0.02	-0.039	-0.01	-0.039
19. Sluggish economic activity	0.011	0.017	-0.042	-0.036	-0.055	-0.061	-0.07	-0.017	-0.032	-0.027	-0.107	-0.019	-0.08	-0.014	-0.031	0.09	0.123	0.024		0.046	-0.021	0.009	-0.007	-0.03	-0.064	0.038	0.032	0.07	0.072	0.033	-0.039	0.067	-0.035	-0.031	-0.02	-0.012	-0.116	0.049
20. Influence on school activities	0.011	-0.026	-0.084	-0.065	0.034	-0.002	-0.006	-0.035	-0.063	-0.053	0.001	0.072	0.056	-0.047	0.083	0.102	0.037	-0.002	0.046		0.05	0.029	-0.041	-0.024	-0.002	0.119	0.007	-0.032	-0.038	0.045	0.047	0.053	0.06	0.001	0.005	0.051	-0.063	0.17
21. Communication with friends, colleagues, and communities	0.172	-0.070	-0.093	-0.02	0.005	0.013	-0.079	-0.06	0.131	-0.008	0.026	0.16	-0.035	-0.052	0.194	0.088	-0.019	0.033	-0.021	0.05		0.263	-0.02	0.066	0.033	0.061	0.045	0.132	0.141	0.094	0.188	0.04	-0.031	0.125	0.025	-0.002	0.005	0.034
22. Communication with live-in family members	0.224	-0.073	-0.052	0.052	0.091	0.044	-0.041	0.031	0.087	0.031	0.069	0.078	-0.028	-0.02	-0.024	0.049	-0.024	-0.022	0.009	0.029	0.263		-0.033	-0.011	0.085	0.213	-0.02	0.052	0.129	0.113	0.158	-0.021	-0.012	-0.039	-0.03	-0.029	-0.04	-0.029
23. Communication with family members who do not live together	-0.016	-0.091	-0.009	-0.073	-0.034	-0.025	0.07	0.119	0.133	-0.073	-0.012	0.01	0.125	0.019	0.059	0	0.108	-0.045	-0.007	-0.041	-0.02	-0.033		0.093	0.068	-0.018	0.023	-0.06	-0.033	0.053	-0.028	0.015	-0.025	0.127	-0.018	0.032	0.014	0.031
24. Communication that involves misinformation	-0.019	-0.048	-0.005	-0.032	-0.036	-0.021	-0.027	-0.04	-0.036	-0.024	-0.041	0.008	-0.018	-0.013	-0.016	0.12	-0.016	-0.015	-0.03	-0.024	0.066	-0.011	0.093		-0.015	-0.02	-0.013	-0.02	-0.011	0.06	0.252	0.155	0.283	0.074	-0.02	-0.019	-0.026	-0.019
25. Communication on information	0.085	-0.101	0.024	0.087	0.074	0.068	0.03	0.052	-0.023	0	0.05	0.007	-0.038	-0.028	0.041	-0.035	-0.033	-0.031	-0.064	-0.002	0.033	0.085	0.068	-0.015		-0.041	-0.028	0.019	-0.022	-0.026	-0.019	-0.029	-0.017	-0.053	0.019	0.088	0.039	0.024
26. Perceived stress	0.041	-0.091	-0.101	-0.092	0.007	-0.059	-0.077	0.148	0.045	0.048	-0.116	0.104	0.046	0.092	-0.044	0.137	0.011	-0.041	0.038	0.119	0.061	0.213	-0.018	-0.02	-0.041		0.027	0.036	0.132	0.153	-0.025	0.084	0.191	0.001	0.035	0.088	-0.006	0.042
27. Perceived confusion	0.100	-0.029	-0.037	0.024	-0.069	-0.04	-0.052	-0.041	-0.038	0.008	-0.044	-0.068	-0.035	-0.026	-0.03	0.015	0.051	0.148	0.032	0.007	0.045	-0.02	0.023	-0.013	-0.028	0.027		-0.038	-0.02	0.074	-0.017	-0.027	-0.015	-0.049	0.093	-0.036	0.053	-0.036
28. Declining social vitality	-0.008	0.023	-0.037	-0.035	0.04	-0.017	-0.077	-0.088	0.148	0.047	-0.042	0.037	-0.051	-0.038	-0.044	0.021	0.068	0.019	0.07	-0.032	0.132	0.052	-0.06	-0.02	0.019	0.036	-0.038		0.052	-0.028	-0.025	-0.04	-0.023	0.002	0.081	0.09	-0.04	0.091
29. Less joy	-0.029	-0.037	0.015	0.001	0.091	-0.032	-0.041	-0.015	0.076	0.031	-0.063	0.179	0.059	0.096	-0.024	0.1	-0.024	0.085	0.072	-0.038	0.141	0.129	-0.033	-0.011	-0.022	0.132	-0.02	0.052		0.059	-0.014	0.204	-0.012	0.026	0.051	-0.029	0.021	-0.029
30. Fear	0.097	-0.111	-0.050	-0.069	-0.084	-0.063	-0.076	-0.042	-0.021	-0.001	-0.096	-0.076	0.026	0.154	0.05	0.098	-0.034	0.019	0.033	0.045	0.094	0.113	0.053	0.06	-0.026	0.153	0.074	-0.028	0.059		-0.04	0.065	0.035	0.038	0.065	0.009	-0.044	-0.053
31. Sadness	0.171	0.023	-0.072	-0.042	-0.046	-0.027	-0.035	0.003	0.033	-0.031	-0.001	0.165	-0.024	-0.017	0.098	0.016	-0.02	-0.019	-0.039	0.047	0.188	0.158	-0.028	0.252	-0.019	-0.025	-0.017	-0.025	-0.014	-0.04		-0.018	0.216	0.044	-0.025	0.076	0.038	0.076
32. Disgust	0.218	-0.005	-0.002	0.013	-0.035	-0.042	-0.055	0.061	-0.01	0.004	-0.083	0.077	0.03	0.151	-0.032	0.092	-0.032	0.053	0.067	0.053	0.04	-0.021	0.015	0.155	-0.029	0.084	-0.027	-0.04	0.204	0.065	-0.018		0.131	0.149	0.024	-0.038	-0.006	0.093
33. Anger	0.087	-0.055	-0.064	0.03	-0.041	0.076	-0.031	0.015	-0.054	-0.027	-0.047	-0.008	0.094	-0.015	-0.018	0.181	-0.018	-0.017	-0.035	0.06	-0.031	-0.012	-0.025	0.283	-0.017	0.191	-0.015	-0.023	-0.012	0.035	0.216	0.131		0.143	-0.023	0.09	-0.03	0.091
34. Other negative effects	0.121	-0.045	-0.076	-0.073	-0.086	-0.076	-0.046	0.041	0.048	-0.087	0.031	-0.025	0.133	0.056	0.077	0.049	0.078	-0.005	-0.031	0.001	0.125	-0.039	0.127	0.074	-0.053	0.001	-0.049	0.002	0.026	0.038	0.044	0.149	0.143		-0.071	0.203	-0.041	0.047
35. Attitude changes	0.085	-0.024	-0.047	-0.063	-0.015	-0.017	-0.039	-0.009	0.031	-0.029	0.007	-0.036	-0.051	-0.038	-0.044	0.044	0.012	0.02	-0.02	0.005	0.025	-0.03	-0.018	-0.02	0.019	0.035	0.093	0.081	0.051	0.065	-0.025	0.024	-0.023	-0.071		-0.006	0.034	-0.005
36. Lifestyle changes	0.093	0.001	-0.038	-0.023	-0.034	-0.012	-0.073	-0.053	0.048	-0.064	0.049	-0.087	0.002	0.032	-0.042	-0.029	0.016	-0.039	-0.012	0.051	-0.002	-0.029	0.032	-0.019	0.088	0.088	-0.036	0.09	-0.029	0.009	0.076	-0.038	0.09	0.203	-0.006		0.075	-0.001
37. Health consciousness	-0.073	-0.042	0.101	-0.006	0.107	-0.048	0.133	0.025	-0.031	-0.002	-0.059	-0.01	-0.032	-0.002	-0.017	-0.063	0.025	-0.01	-0.116	-0.063	0.005	-0.04	0.014	-0.026	0.039	-0.006	0.053	-0.04	0.021	-0.044	0.038	-0.006	-0.03	-0.041	0.034	0.075		-0.035
38. Physical changes	0.046	-0.015	-0.046	-0.087	-0.067	-0.056	-0.004	-0.054	0.012	-0.064	-0.007	-0.018	0.053	-0.036	0.016	0.065	0.31	-0.039	0.049	0.17	0.034	-0.029	0.031	-0.019	0.024	0.042	-0.036	0.091	-0.029	-0.053	0.076	0.093	0.091	0.047	-0.005	-0.001	-0.035
